# Supplementary material for: Whole genome sequencing and molecular epidemiology of methicillin-resistant Staphylococcus aureus isolated from patients with bacteraemia in Slovenia
Source: Eur J Clin Microbiol Infect Dis. 2024 Mar 22;43(5):969–77. doi: 10.1007/s10096-024-04802-1 (PMC11108911; doi:10.1007/s10096-024-04802-1)
Supplement: Supplementary file 1 — Supplementary Material 1 [file 10096_2024_4802_MOESM1_ESM.xls]

## Sheet: Supplementary material
Isolate identification	spa type	ST type	tip SCCmec	agr type	mecA gene	mecC gene	aac(6')-aph(2'')_1	aadD_1	ant(6)-Ia_1	ant(9)-Ia_1	aph(3')-III_1	blaZ_138	blaZ_29	blaZ_79	erm(A)_1	erm(C)_13	QnrB19_1	tet(K)_1	tet(M)_13	aur	hla	hlb	hlgA	hlgB	hlgC	PVL	lukD	lukE	sak	scn	chp	cap8	cap5	icaA	isdA	sspA	sspB	fib	sasG	eta	etb	etd	tst	sec3	sed	seg	seh	sei	sej
SA1	t003	225	II(2A)	II	+	-	.	.	.	+	.	.	+	.	+	.	.	.	.	+	+	+	+	+	+	-	+	+	+	+	+	.	+	+	+	+	+	+	+	-	-	-	-	.	+	+	.	+	+
SA2	t4336	2883	II(2A)	II	+	-	.	.	.	+	.	.	.	.	+	.	.	.	.	+	+	+	+	+	+	-	+	+	+	+	+	.	+	+	+	+	+	+	+	-	-	-	-	.	.	+	.	+	.
SA3	t359	97	IVc(2B)	I	+	-	.	.	.	.	.	.	.	+	.	.	.	.	.	+	+	+	+	+	+	-	+	+	.	.	.	.	+	+	+	+	+	+	+	-	-	-	-	.	.	.	.	.	.
SA4	t003	225	II(2A)	II	+	-	.	.	.	+	.	.	+	.	+	.	.	.	.	+	+	+	+	+	+	-	+	+	+	+	+	.	+	+	+	+	+	+	+	-	-	-	-	.	+	+	.	+	+
SA5	t014	225	II(2A)	II	+	-	.	.	.	+	.	.	+	.	+	.	.	.	.	+	+	+	+	+	+	-	+	+	+	+	+	.	+	+	+	+	+	+	+	-	-	-	-	.	+	+	.	+	+
SA6	t4336	2883	II(2A)	II	+	-	.	.	.	+	.	.	+	.	+	.	.	.	.	+	+	+	+	+	+	-	+	+	+	+	.	.	+	+	+	+	+	+	+	-	-	-	-	.	+	+	.	+	+
SA7	t359	97	IVc(2B)	I	+	-	.	.	.	.	.	.	.	+	.	.	.	.	.	+	+	+	+	+	+	-	+	+	+	+	.	.	+	+	+	+	+	+	+	-	-	-	-	.	.	.	.	.	.
SA8	t003	225	II(2A)	II	+	-	.	.	.	+	.	.	.	.	+	.	.	.	.	+	+	+	+	+	+	-	+	+	+	+	+	.	+	+	+	+	+	+	+	-	-	-	-	.	.	+	.	+	.
SA9	t4336	2883	II(2A)	II	+	-	.	.	.	+	.	.	+	.	+	.	.	.	.	+	+	+	+	+	+	-	+	+	+	+	.	.	+	+	+	+	+	+	+	-	-	-	-	.	+	+	.	+	+
SA10	t003	225	II(2A)	II	+	-	.	.	.	+	.	.	.	.	+	.	.	.	.	+	+	+	+	+	+	-	+	+	+	+	.	.	+	+	+	+	+	+	+	-	-	-	-	.	.	+	.	+	.
SA11	t003	225	II(2A)	II	+	-	.	.	.	+	.	.	+	.	+	.	.	.	.	+	+	+	+	+	+	-	+	+	+	+	+	.	+	+	+	+	+	+	+	-	-	-	-	.	+	+	.	+	+
SA12	t014	225	II(2A)	II	+	-	.	.	.	+	.	.	+	.	+	.	.	.	.	+	+	+	+	+	+	-	+	+	+	+	+	.	+	+	+	+	+	+	+	-	-	-	-	.	+	+	.	+	+
SA13	t4336	2883	II(2A)	II	+	-	.	.	.	+	.	.	+	.	+	.	.	.	.	+	+	+	+	+	+	-	+	+	+	+	+	.	+	+	+	+	+	+	+	-	-	-	-	.	+	+	.	+	+
SA14	t1227	225	II(2A)	II	+	-	.	.	.	+	.	.	+	.	+	.	.	.	.	+	+	+	+	+	+	-	+	+	+	+	+	.	+	+	+	+	+	+	+	-	-	-	-	.	+	+	.	+	+
SA15	t19843	2883	II(2A)	II	+	-	.	.	.	+	.	.	+	.	+	.	.	.	.	+	+	+	+	+	+	-	+	+	+	+	+	.	+	+	+	+	+	+	+	-	-	-	-	.	+	+	.	+	+
SA16	t4336	2883	II(2A)	II	+	-	.	.	.	+	.	.	+	.	+	.	.	.	.	+	+	+	+	+	+	-	+	+	+	+	.	.	+	+	+	+	+	.	+	-	-	-	-	.	+	+	.	+	+
SA17	t003	225	II(2A)	II	+	-	.	.	.	+	.	.	+	.	+	.	.	.	.	+	+	+	+	+	+	-	+	+	+	+	+	.	+	+	+	+	+	+	+	-	-	-	-	.	+	+	.	+	+
SA18	t014	225	II(2A)	II	+	-	.	.	.	+	.	.	+	.	+	.	.	.	.	+	+	+	+	+	+	-	+	+	+	+	+	.	+	+	+	+	+	+	+	-	-	-	-	.	+	+	.	+	+
SA19	t4336	2883	II(2A)	II	+	-	.	.	.	+	.	.	+	.	+	.	.	.	.	+	+	+	+	+	+	-	+	+	+	+	+	.	+	+	+	+	+	+	+	-	-	-	-	.	+	+	.	+	+
SA20	t003	225	II(2A)	II	+	-	.	.	.	+	.	.	+	.	+	.	.	.	.	+	+	+	+	+	+	-	+	+	+	+	+	.	+	+	+	+	+	+	+	-	-	-	-	.	+	+	.	+	+
SA21	t045	225	II(2A)	II	+	-	.	.	.	+	.	.	+	.	+	.	.	.	.	+	+	+	+	+	+	-	+	+	+	+	+	.	+	+	+	+	+	+	+	-	-	-	-	.	+	+	.	+	+
SA22	t003	225	II(2A)	II	+	-	.	.	.	+	.	.	+	.	+	.	.	.	.	+	+	+	+	+	+	-	+	+	+	+	+	.	+	+	+	+	+	+	+	-	-	-	-	.	+	+	.	+	+
SA23	t359	97	IVc(2B)	I	+	-	.	.	.	.	.	.	.	+	.	.	.	.	.	+	+	+	+	+	+	-	+	+	+	+	.	.	+	+	+	+	+	+	+	-	-	-	-	.	.	.	.	.	.
SA24	t359	97	IVc(2B)	I	+	-	.	.	.	.	.	.	.	+	.	.	.	.	.	+	+	+	+	+	+	-	+	+	+	+	.	.	+	+	+	+	+	+	+	-	-	-	-	.	.	.	.	.	.
SA25	NT	225	II(2A)	II	+	-	.	.	.	+	.	.	+	.	+	.	.	.	.	+	+	+	+	+	+	-	+	+	+	+	+	.	+	+	+	+	+	+	+	-	-	-	-	.	+	+	.	+	+
SA26	t003	225	II(2A)	II	+	-	.	.	.	+	.	.	.	.	+	.	.	.	.	+	+	+	+	+	+	-	+	+	+	+	+	.	+	+	+	+	+	+	+	-	-	-	-	.	.	+	.	+	.
SA27	t003	225	II(2A)	II	+	-	.	.	.	+	.	.	+	.	+	.	.	.	.	+	+	+	+	+	+	-	+	+	+	+	+	.	+	+	+	+	+	+	+	-	-	-	-	.	+	+	.	+	+
SA28	t4336	2883	II(2A)	II	+	-	.	.	.	+	.	.	+	.	+	.	.	.	.	+	+	+	+	+	+	-	+	+	+	+	.	.	+	+	+	+	+	+	+	-	-	-	-	.	+	+	.	+	+
SA29	t6890	45	IVa(2B)	I	+	-	.	.	.	.	.	.	.	+	.	.	.	+	.	+	+	+	+	+	+	-	.	.	+	+	+	+	-	+	+	+	+	+	.	-	-	-	-	+	.	+	.	+	.
SA30	t003	225	II(2A)	II	+	-	.	.	.	+	.	.	+	.	+	.	.	.	.	+	+	+	+	+	+	-	+	+	+	+	+	.	+	+	+	+	+	.	+	-	-	-	-	.	+	+	.	+	+
SA31	t003	225	II(2A)	II	+	-	.	.	.	+	.	.	+	.	+	.	.	.	.	+	+	+	+	+	+	-	+	+	+	+	+	.	+	+	+	+	+	.	+	-	-	-	-	.	+	+	.	+	+
SA32	t003	225	II(2A)	II	+	-	.	.	.	+	.	.	+	.	+	.	.	.	.	+	+	+	+	+	+	-	+	+	+	+	+	.	+	+	+	+	+	+	+	-	-	-	-	.	+	+	.	+	+
SA33	t045	225	II(2A)	II	+	-	.	.	.	+	.	.	+	.	+	.	.	.	.	+	+	+	+	+	+	-	+	+	+	+	.	.	+	+	+	+	+	+	+	-	-	-	-	.	+	+	.	+	+
SA34	t359	97	IVc(2B)	I	+	-	.	.	.	.	.	.	.	+	.	.	.	.	.	+	+	+	+	+	+	-	+	+	+	+	.	.	+	+	+	+	+	+	+	-	-	-	-	.	.	.	.	.	.
SA35	t4336	2883	II(2A)	II	+	-	.	.	.	+	.	.	+	.	+	.	.	.	.	+	+	+	+	+	+	-	+	+	+	+	+	.	+	+	+	+	+	+	+	-	-	-	-	.	+	+	.	+	+
SA36	t003	225	II(2A)	II	+	-	.	.	.	+	.	.	+	.	+	.	.	.	.	+	+	+	+	+	+	-	+	+	+	+	+	.	+	+	+	+	+	+	+	-	-	-	-	.	+	+	.	+	+
SA37	t003	225	II(2A)	II	+	-	.	.	.	+	.	.	+	.	+	.	.	.	.	+	+	+	+	+	+	-	+	+	+	+	+	.	+	+	+	+	+	+	+	-	-	-	-	.	+	+	.	+	+
SA38	t003	225	II(2A)	II	+	-	.	.	.	+	.	.	+	.	+	.	.	.	.	+	+	+	+	+	+	-	+	+	+	+	+	.	+	+	+	+	+	+	+	-	-	-	-	.	+	+	.	+	+
SA39	t359	97	IVc(2B)	I	+	-	.	.	.	.	.	.	.	+	.	.	.	.	.	+	+	+	+	+	+	-	+	+	+	+	.	.	+	+	+	+	+	.	+	-	-	-	-	.	.	.	.	.	.
SA40	t003	225	II(2A)	II	+	-	.	.	.	+	.	.	+	.	+	.	.	.	.	+	+	+	+	+	+	-	+	+	+	+	+	.	+	+	+	+	+	+	+	-	-	-	-	.	+	+	.	+	+
SA41	t127	1	IVa(2B)	III	+	-	.	.	.	.	.	.	.	+	.	.	.	+	.	+	+	+	+	+	+	-	+	+	+	+	.	+	-	+	+	+	+	+	+	-	-	-	-	.	.	.	+	.	.
SA42	t359	97	IVc(2B)	I	+	-	.	.	.	.	.	.	.	+	.	.	.	.	.	+	+	+	+	+	+	-	+	+	+	+	.	.	+	+	+	+	+	+	+	-	-	-	-	.	.	.	.	.	.
SA43	t011	398	V(5C2&5)	I	+	-	.	.	.	.	.	+	.	.	+	.	.	.	+	+	+	+	+	+	+	-	.	.	.	.	.	.	+	+	+	+	+	+	.	-	-	-	-	.	.	.	.	.	.
SA44	t011	398	Vc(5C2&5)	I	+	-	.	.	.	.	.	.	.	.	.	.	.	+	+	+	+	+	+	+	+	-	.	.	+	+	+	.	+	+	+	+	+	+	.	-	-	-	-	.	.	.	.	.	.
SA45	t127	1	IVa(2B)	III	+	-	.	.	+	.	+	.	.	+	.	+	.	+	.	+	+	+	+	+	+	-	+	+	+	+	.	+	-	+	+	+	+	+	+	-	-	-	-	.	.	.	+	.	.
SA46	t045	225	II(2A)	II	+	-	.	.	.	+	.	.	+	.	+	.	.	.	.	+	+	+	+	+	+	-	+	+	+	+	+	.	+	+	+	+	+	+	+	-	-	-	-	.	+	+	.	+	+
SA47	t003	225	II(2A)	II	+	-	.	.	.	+	.	.	+	.	+	.	.	.	.	+	+	+	+	+	+	-	+	+	+	+	+	.	+	+	+	+	+	+	+	-	-	-	-	.	+	+	.	+	+
SA48	t003	225	II(2A)	II	+	-	.	.	.	+	.	.	+	.	+	.	.	.	.	+	+	+	+	+	+	-	+	+	+	+	+	.	+	+	+	+	+	+	+	-	-	-	-	.	+	+	.	+	+
SA49	t359	97	IVc(2B)	I	+	-	+	.	.	.	.	.	.	+	.	.	.	.	.	+	+	+	+	+	+	-	+	+	.	.	.	.	+	+	+	+	+	+	+	-	-	-	-	.	.	.	.	.	.
SA50	t003	225	II(2A)	II	+	-	.	.	.	+	.	.	+	.	+	.	.	.	.	+	+	+	+	+	+	-	+	+	+	+	+	.	+	+	+	+	+	+	+	-	-	-	-	.	+	+	.	+	+
SA51	t010	5	IVa(2B)	II	+	-	.	.	.	.	.	.	+	.	.	.	.	.	.	+	+	+	+	+	+	-	+	+	+	+	+	.	+	+	+	+	+	+	+	-	-	-	-	.	+	+	.	+	+
SA52	t002	5	II(2A)	II	+	-	.	+	.	+	.	.	+	.	+	.	.	.	.	+	+	+	+	+	+	-	+	+	+	+	+	.	+	+	+	+	+	+	+	-	-	-	-	.	+	+	.	+	+
SA53	t003	225	II(2A)	II	+	-	.	.	.	+	.	.	+	.	+	.	.	.	.	+	+	+	+	+	+	-	+	+	+	+	+	.	+	+	+	+	+	+	+	-	-	-	-	.	+	+	.	+	+
SA54	t045	225	II(2A)	II	+	-	.	.	.	+	.	.	+	.	+	.	.	.	.	+	+	+	+	+	+	-	+	+	+	+	.	.	+	+	+	+	+	.	+	-	-	-	-	.	+	+	.	+	+
SA55	t4336	2883	II(2A)	II	+	-	.	.	.	+	.	.	+	.	+	.	.	.	.	+	+	+	+	+	+	-	+	+	+	+	+	.	+	+	+	+	+	+	+	-	-	-	-	.	+	+	.	+	+
SA56	t359	97	IVc(2B)	I	+	-	.	.	.	.	.	.	.	+	.	.	.	.	.	+	+	+	+	+	+	-	+	+	+	+	.	.	+	+	+	+	+	+	+	-	-	-	-	.	.	.	.	.	.
SA57	t045	225	II(2A)	II	+	-	.	.	.	+	.	.	+	.	+	.	.	.	.	+	+	+	+	+	+	-	+	+	+	+	+	.	+	+	+	+	+	+	+	-	-	-	-	.	+	+	.	+	+
SA58	t359	97	IVc(2B)	I	+	-	.	.	.	.	.	.	.	+	.	.	.	.	.	+	+	+	+	+	+	-	+	+	+	+	.	.	+	+	+	+	+	+	+	-	-	-	-	.	.	.	.	.	.
SA59	t003	225	II(2A)	II	+	-	.	.	.	+	.	.	+	.	+	.	.	.	.	+	+	+	+	+	+	-	+	+	+	+	+	.	+	+	+	+	+	+	+	-	-	-	-	.	+	+	.	+	+
SA60	t003	225	II(2A)	II	+	-	.	.	.	+	.	.	+	.	+	.	.	.	.	+	+	+	+	+	+	-	+	+	+	+	+	.	+	+	+	+	+	+	+	-	-	-	-	.	+	+	.	+	+
SA61	t359	97	IVc(2B)	I	+	-	.	.	.	.	.	.	.	+	.	.	.	.	.	+	+	+	+	+	+	-	+	+	+	+	.	.	+	+	+	+	+	+	+	-	-	-	-	.	.	.	.	.	.
SA62	t4336	2883	II(2A)	II	+	-	.	.	.	+	.	.	+	.	+	.	.	.	.	+	+	+	+	+	+	-	+	+	+	+	.	.	+	+	+	+	+	+	+	-	-	-	-	.	+	+	.	+	+
SA63	t359	97	IVc(2B)	I	+	-	.	.	.	.	.	.	.	+	.	.	.	.	.	+	+	+	+	+	+	-	+	+	+	+	.	.	+	+	+	+	+	.	+	-	-	-	-	.	.	.	.	.	.
SA64	t4336	2883	II(2A)	II	+	-	.	.	.	+	.	.	+	.	+	.	.	.	.	+	+	+	+	+	+	-	+	+	+	+	+	.	+	+	+	+	+	+	+	-	-	-	-	.	+	+	.	+	+
SA65	t11581	22	IV(2B&5)	I	+	-	.	.	.	.	.	+	.	.	.	+	.	.	.	+	+	+	+	+	+	-	.	.	+	+	+	.	+	+	+	+	+	.	+	-	-	-	-	.	.	+	.	+	.
SA66	t002	5	II(2A)	II	+	-	.	+	.	+	.	.	+	.	+	.	.	.	.	+	+	+	+	+	+	-	+	+	+	+	+	.	+	+	+	+	+	+	+	-	-	-	-	.	+	+	.	+	+
SA67	t6890	45	IVa(2B)	I	+	-	.	.	.	.	.	.	.	+	.	.	.	+	.	+	+	+	+	+	+	-	.	.	+	+	+	+	-	+	+	+	+	+	.	-	-	-	-	+	.	+	.	+	.
SA68	t003	225	II(2A)	II	+	-	.	.	.	+	.	.	+	.	+	.	.	.	.	+	+	+	+	+	+	-	+	+	+	+	+	.	+	+	+	+	+	+	+	-	-	-	-	.	+	+	.	+	+
SA69	t022	22	IV(2B&5)	I	+	-	.	.	.	.	.	+	.	.	.	+	.	.	.	+	+	+	+	+	+	-	.	.	+	+	+	.	+	+	+	+	+	.	+	-	-	-	-	.	.	+	.	+	.
SA70	t022	22	IV(2B&5)	I	+	-	.	.	.	.	.	+	.	.	.	+	.	.	.	+	+	+	+	+	+	-	.	.	+	+	+	.	+	+	+	+	+	.	+	-	-	-	-	.	.	+	.	+	.
SA71	t022	22	IV(2B&5)	I	+	-	.	.	.	.	.	+	.	.	.	+	.	.	.	+	+	+	+	+	+	-	.	.	+	+	+	.	+	+	+	+	+	.	+	-	-	-	-	.	.	+	.	+	.
SA72	t2770	97	IVc(2B)	I	+	-	.	.	.	.	.	.	.	+	.	.	.	.	.	+	+	+	+	+	+	-	+	+	+	+	.	.	+	+	+	+	+	.	+	-	-	-	-	.	.	.	.	.	.
SA73	t4336	2883	II(2A)	II	+	-	.	.	.	+	.	.	.	.	+	.	.	.	.	+	+	+	+	+	+	-	+	+	+	+	.	.	+	+	+	+	+	+	+	-	-	-	-	.	.	+	.	+	.
SA74	t359	97	IVc(2B)	I	+	-	.	.	.	.	.	.	.	+	.	.	.	.	.	+	+	+	+	+	+	-	+	+	+	+	.	.	+	+	+	+	+	+	+	-	-	-	-	.	.	.	.	.	.
SA75	t014	225	II(2A)	II	+	-	.	.	.	+	.	.	+	.	+	.	.	.	.	+	+	+	+	+	+	-	+	+	+	+	+	.	+	+	+	+	+	+	+	-	-	-	-	.	+	+	.	+	+
SA76	t003	225	II(2A)	II	+	-	.	.	.	+	.	.	.	.	+	.	.	.	.	+	+	+	+	+	+	-	+	+	+	+	+	.	+	+	+	+	+	+	+	-	-	-	-	.	+	+	.	+	+
SA77	t003	225	II(2A)	II	+	-	.	.	.	+	.	.	+	.	+	.	.	.	.	+	+	+	+	+	+	-	+	+	+	+	+	.	+	+	+	+	+	+	+	-	-	-	-	.	+	+	.	+	+
SA78	NT	97	IVc(2B)	I	+	-	.	.	.	.	.	.	.	+	.	.	.	.	.	+	+	+	+	+	+	-	+	+	+	+	.	.	+	+	+	+	+	+	+	-	-	-	-	.	.	.	.	.	.
SA79	t790	22	IV(2B&5)	I	+	-	.	.	.	.	.	+	.	.	.	+	.	.	.	+	+	+	+	+	+	-	.	.	+	+	+	.	+	+	+	+	+	.	+	-	-	-	-	.	.	+	.	+	.
SA80	t790	22	IV(2B&5)	I	+	-	.	.	.	.	.	+	.	.	.	+	+	.	.	+	+	+	+	+	+	-	.	.	+	+	+	.	+	+	+	+	+	.	+	-	-	-	-	.	.	+	.	+	.
SA81	t790	22	IV(2B&5)	I	+	-	.	.	.	.	.	+	.	.	.	+	.	.	.	+	+	+	+	+	+	-	.	.	+	+	+	.	+	+	+	+	+	.	+	-	-	-	-	.	.	+	.	+	.
SA82	t790	22	IV(2B&5)	I	+	-	.	.	.	.	.	+	.	.	.	+	.	.	.	+	+	+	+	+	+	-	.	.	+	+	+	.	+	+	+	+	+	.	+	-	-	-	-	.	.	+	.	+	.
[truncated: 10 more columns]
